# Supplementary material for: Light-triggered switching of liposome surface charge directs delivery of membrane impermeable payloads in vivo
Source: Nat Commun. 2020 Jul 20;11:3638. doi: 10.1038/s41467-020-17360-9 (PMC7371701; doi:10.1038/s41467-020-17360-9)
Supplement: Supplementary file 7 — Source Data [file 41467_2020_17360_MOESM7_ESM.xlsx]

## Sheet: Figure 3G
FIGURE 3G
UV
After UV (2hpi)		Area	Mean	Min	Max	%Area		After UV (4hpi)		Area	Mean	Min	Max	%Area		After UV (24hpi)		Area	Mean	Min	Max	%Area
Fish 3	1	220692	28.648	8	255	100		Fish 3	1	209153	8.924	3	128	100		Image 3	1	216365	6.272	1	76	100
	2	220692	27.389	7	255	100			2	209153	9.471	3	69	100		2018-03-16	2	216365	6.268	2	34	100
	3	220692	29.206	8	255	100			3	209153	9.067	3	78	100			3	216365	5.802	2	46	100
	Average		28.4143						Average		9.154						Average		6.114
Fish 2	1	223577	21.993	4	255	100		Fish 2	1	216365	6.379	2	43	100		Image 2	1	216365	6.59	2	33	100
	2	223577	8.815	3	131	100			2	216365	13.731	1	133	100			2	216365	6.262	2	28	100
	3	223577	45.47	17	106	100			3	216365	6.24	2	127	100			3	216365	6.939	2	47	100
	Average		25.426						Average		8.78333						Average		6.597
Fish 1	1	216365	34.509	5	255	100		Fish 1	1	216365	11.635	5	72	100		Image 1	1	216365	12.302	2	250	100
	2	216365	14.841	4	255	100			2	216365	12.477	5	130	100			2	216365	6.712	2	40	100
	3	216365	25.948	4	255	100			3	216365	12.787	5	58	100			3	216365	5.811	2	33	100
	Average		25.0993						Average		12.2997						Average		8.275
Control: No UV
Before UV (0,5hpi)		Area	Mean	Min	Max	%Area		1hpi		Area	Mean	Min	Max	%Area		2hpi		Area	Mean	Min	Max	%Area		4hpi		Area	Mean	Min	Max	%Area
Fish 2	1	216365	151.182	89	239	100		Fish 6	1	216365	73.333	44	158	100		Fish 3	1	216365	68.177	32	179	100		Fish 3	1	216365	50.606	28	143	100
	2	216365	147.641	86	227	100			2	216365	71.114	42	168	100			2	216365	66.748	40	161	100			2	216365	51.035	27	101	100
	3	216365	162.112	73	251	100			3	216365	75.002	46	173	100			3	216365	68.932	38	181	100			3	216365	51.842	25	149	100
	Average		153.645						Average		73.1497						Average		67.9523						Average		51.161
Fish 1	1	216365	126.646	72	204	100		Fish 5	1	216365	91.2	56	177	100		Fish 2	1	216365	55.177	30	160	100		Fish 2	1	216365	43.415	24	125	100
	2	216365	139.368	92	227	100			2	216365	84.324	51	174	100			2	216365	58.076	34	124	100			2	216365	45.166	24	113	100
	3	216365	130.529	82	213	100			3	216365	90.912	55	170	100			3	216365	49.65	24	110	100			3	216365	37.291	20	101	100
	Average		132.181						Average		88.812						Average		54.301						Average		41.9573
																Fish 1	1	216365	76.853	43	175	100		Fish 1	1	216365	53.032	33	148	100
Fish 3	1	216365	105.087	39	179	100		Fish 4	1	216365	96.756	59	185	100			2	216365	81.657	49	172	100			2	216365	52.457	29	140	100
	2	216365	102.94	57	200	100			2	216365	94.098	50	173	100			3	216365	73.191	44	167	100			3	216365	48.056	29	128	100
	3	216365	96.094	25	189	100			3	216365	98.766	63	189	100			Average		77.2337						Average		51.1817
	Average		101.374						Average		96.54
Fish 6	1	216365	87.398	56	158	100		Fish 3	1	216365	58.445	33	144	100
	2	216365	83.202	51	142	100			2	216365	66.274	31	162	100		After UV (24hpi)		Area	Mean	Min	Max	%Area
	3	216365	80.335	52	142	100			3	216365	64.548	34	116	100		Fish 3	1	216365	9.182	3	30	100
			83.645							Average	63.089						2	216365	11.137	4	57	100
Fish 5	1	216365	73.648	46	126	100		Fish 2	1	201941	44.431	23	106	100			3	216365	9.411	3	49	100
	2	216365	109.736	49	255	100			2	201941	41.92	24	90	100			Average		9.91
	3	216365	84.909	48	128	100			3	201941	45.307	25	137	100		Fish 2	1	216365	7.885	3	66	100
			89.431						Average		43.886						2	216365	7.737	2	50	100
Fish 4	1	216365	60.537	37	171	100		Fish 1	1	216365	95.738	63	199	100			3	216365	7.208	1	60	100
	2	216365	89.247	46	252	100			2	216365	84.753	51	149	100			Average		7.61
	3	216365	77.348	41	249	100			3	216365	90.207	57	182	100		Fish 1	1	216365	10.515	4	62	100
	Average		75.7107	14.4249					Average		90.2327	5.49254					2	216365	10.623	4	38	100
																	3	216365	10.205	3	56	100
																	Average		10.4477
Summary
	0,5 hpi (noUV)	1hpi (No UV)	2hpi (+UV)	4hpi (+UV)	24hpi (+UV)		2hpi (-UV)	4hpi (-UV)	24hpi (-UV)		0.5	1	2	4	24
6	153.645	73.1497									95.4023	80.9808	25.426	8.96866	6.597		UV
5	132.181	88.812											67.9523	51.161	9.91		No UV
4	101.374	96.54
3	83.645	63.089	28.4143	8.78333	6.114		67.9523	51.161	9.91
2	89.431	43.886	25.426	9.154	6.597		54.301	41.9573	7.61
1	75.7107	90.2327	25.0993	8.96866	8.275		77.2337	51.1817	10.4477
Median	95.4023	80.9808	25.426	8.96866	6.597		67.9523	51.161	9.91
STDEV	30.5569	19.9736	1.82694	0.185335	1.13423		11.5355	5.31972	1.50728
